# Supplementary material for: Sigma‐1 receptor attenuates osteoclastogenesis by promoting ER‐associated degradation of SERCA2
Source: EMBO Mol Med. 2022 May 25;14(7):e15373. doi: 10.15252/emmm.202115373 (PMC9260208; doi:10.15252/emmm.202115373)
Supplement: Supplementary file 3 — Source Data for Expanded View and Appendix [file EMMM-14-e15373-s007.zip]

Archive with 2 entries (2 files):
- EMM-2021-15373-V3_SourceDataForExpandedView.zip
- EMM-2021-15373-V3_AppendixFigureSourceData.zip
